# Supplementary material for: Linking Reproduction and Survival Can Improve Model Estimates of Vital Rates Derived from Limited Time-Series Counts of Pinnipeds and Other Species
Source: PLoS One. 2013 Nov 12;8(11):e77389. doi: 10.1371/journal.pone.0077389 (PMC3855591; doi:10.1371/journal.pone.0077389)
Supplement: Text S1 — R code including data to recreate the analysis and figures for the northern fur seal example. (TXT) [file pone.0077389.s001.txt]

#Written under R x64 3.0.1
#setwd("C:\\Users\\*\\Desktop\\PlosOne")

Age=seq(0,26,1)
#Cumulative Survival
Cum=c(1,0.5,0.4,0.336,0.30912,0.29057,0.27314,0.25812,0.24521,0.23295,0.21851,0.20190,0.18292,0.16170,
	0.13874,0.11460,0.09042,0.06718,0.04649,0.02929,0.01652,0.00809,0.00333,0.00110,0.00036,0.00012,0)
#Annual Survival
Srvl=c(0.5,0.8,0.84,0.92,0.94,0.94,0.945,0.95,0.95,0.938,0.924,0.906,0.884,0.858,0.826,0.789,0.743,
	0.692,0.63,0.564,0.49,0.411,0.33,0.33,0.33,0,NA)
#Pregnancy rates
Preg=c(0,0,0,0,0.041,0.371,0.704,0.798,0.85,0.868,0.864,0.89,0.854,0.857,0.831,0.815,0.789,0.7,0.622,
	0.542,0.47,0.514,0.278,0.111,0,0,NA)
#Annual mortality rates (1-Survival)
Mort=c(0.5,0.2,0.16,0.08,0.06,0.06,0.055,0.05,0.05,0.062,0.076,0.094,0.116,0.142,0.174,0.211,0.257,
	0.308,0.37,0.436,0.51,0.589,0.67,0.67,0.67,0,NA)
nfsLifeTable=data.frame(Age,Cum,Srvl,Preg,Mort)
Year=seq(1963,2008,1)
#Counted pups
FemPups=c(131249,141961,126884,149466,145500,117500,116435,115243,NA,134500,118210,133000,139131,
	149000,117600,123550,122966,102052,89590,102855,83179,87163,90484,83670,86061,101435,86033,100655,
NA,91231,NA,96053,NA,84514,NA,90335,NA,79178,NA,72858,NA,61413,NA,54981,NA,51337)
nfsFemPupCounts<-data.frame(Year,FemPups)
#Fitted values from Leslie Matrix models using Lander 1981 vital rate data fit to FemPups data 
Lander1981<-c(130705,130705,130705,130705,130705,130705,130705,130705,130705,130705,130705,130705,
	145546,136722,128412,120437,112674,105257,98985,93750,88922,84381,86788,88559,90326,91817,
	92915,93584,94047,94484,94895,95314,87346,87050,86717,85663,83426,80129,76144,71951,67820,
	63790,59948,56281,52831,49612)
Lander<-data.frame(Year,Lander1981)
rm(Age,Cum,Srvl,Preg,Mort,Year,FemPups)

#Remove juvenile survival from age 0 to 2
nfsSurvival=nfsLifeTable[3:27,1:3]
attach(nfsSurvival)

#Control parameters for model maximization
control1<-nls.control(maxiter = 1000,
	tol = 1e-05,
	minFactor = 1/1024,
	printEval = F,
	warnOnly = T
	#parscale=c(100000,10,10,10,0.1,0.1,0.1)
	)

#######STEP 1##########
#Fit Siler model to cumulative survival data
startingvalues<-list(a1=1.1,b1=1.1,a2=.01,a3=.01,b3=.1)
SurvModel<-nls(Cum~exp((-a1/b1)*(1-exp(-b1*Age)))*exp(-a2*Age)*exp(a3/b3*(1-exp(b3*Age))),
	start=startingvalues,
	algorithm="port",
	trace=T,
	control=control1,
	#lower=c(0,0,0,0,0)
	#upper=c(5,5,10,10,5)
	)
summary(SurvModel)
Scoefs<-coefficients(SurvModel)

SR2<-1-sum(resid(SurvModel)^2)/sum((mean(Cum)-Cum)^2)

#Figure 4A
#Graph Cumulative and Annual fits of Siler model to data.
#bmp("C://4A.bmp",width=2400, height=1600, pointsize=50)
#par(mai=c(2.5,2.5,1.5,0))
plot(Age,Cum,
	main="Figure 4A Adult Female Northern Fur Seal Survival and Siler Model",
	ylim=c(0,1),
	xlim=c(0,30),
	xlab="",
	ylab=""
	)
lines(Age,fitted(SurvModel),
	lwd=3
	)
mtext("Age",side=1,line=2,at=15)
mtext("Survival",side=2,line=2, at=0.5)
fittedSurv<-fitted(SurvModel)[2:25]/fitted(SurvModel)[1:24]
points(Age,Srvl)
lines(Age[1:24],fittedSurv,
	lwd=3
	)
text(c(10,19),c(0.34,0.78),c("Cumulative","Annual"))
#dev.off()

#Fit logistic curve to pregnancy data
nfsPregnancy=nfsLifeTable[2:12,c(1,4)]
detach(nfsSurvival)
attach(nfsPregnancy)
startingvalues<-list(Bmax=1,KAPPA=1,GAMMA=1)
PregModel<-nls(Preg~Bmax/(1+exp(-KAPPA*(Age-GAMMA))),
	start=startingvalues,
	algorithm="port",
	trace=T,
	control=control1
	#lower=c(0,0,-10,0,0),
	#upper=c(5,5,10,10,5)
	)
integratedAges<-seq(from=1,to=11,by=.1)
summary(PregModel)
Pcoefs<-coefficients(PregModel)

PR2<-1-sum(resid(PregModel)^2)/sum((mean(Preg)-Preg)^2)

#Figure 4B
win.graph()
#bmp("C://4B.bmp",width=2400, height=1600, pointsize=50)
#par(mai=c(2.5,2.5,1.5,0))
plot(Age,Preg,
	main="Figure 4B Female Pregnancy/Maturity",
	ylab="",
	xlab="",
	ylim=c(0,1),
	#xlim=c(0,15),
	)
lines(integratedAges,Pcoefs[1]/(1+exp(-Pcoefs[2]*(integratedAges-Pcoefs[3]))),
	lwd=3
	)
mtext("Age",side=1,line=2,at=6)
mtext("Proportion Mature (Pregnant)",side=2,line=2, at=0.5)
#dev.off()

detach(nfsPregnancy)


#######STEP 2###########
#Estimate fecundity by multiplying maturity and adult survival curves, and adjusting the maturity curve parameter bmax to fit to birth rate data
startingvalue<-list(Bmax=Pcoefs[1])
Preg<-nfsLifeTable$Preg[5:25]
Age<-nfsLifeTable$Age[5:26]
#Survival from age 4-5 is being applied to pregnancy of age 4
FecuModel<-nls(Preg~(exp((-Scoefs[1]/Scoefs[2])*(1-exp(-Scoefs[2]*Age[2:22])))*exp(-Scoefs[3]*Age[2:22])*exp(Scoefs[4]/Scoefs[5]*(1-exp(Scoefs[5]*Age[2:22]))))/
		    (exp((-Scoefs[1]/Scoefs[2])*(1-exp(-Scoefs[2]*Age[1:21])))*exp(-Scoefs[3]*Age[1:21])*exp(Scoefs[4]/Scoefs[5]*(1-exp(Scoefs[5]*Age[1:21]))))*
		    Bmax/(1+exp(-Pcoefs[2]*(Age[1:21]-Pcoefs[3]))),
	start=startingvalue,
	algorithm="port",
	trace=T,
	control=control1
	#lower=c(0,0,-10,0,0),
	#upper=c(5,5,10,10,5)
	)
Fcoefs<-coefficients(FecuModel)

FR2<-1-sum(resid(FecuModel)^2)/sum((mean(Preg)-Preg)^2)

#Figure 4C
win.graph()
#bmp("C://4C.bmp",width=2400, height=1600, pointsize=50)
#par(mai=c(2.5,2.5,1.5,0))
plot(Age[1:21],Preg,
	main="Figure 4C Fecundity",
	xlab="",
	ylab="",
	ylim=c(0,1),
	xlim=c(0,30)
	)
mtext("Age",side=1,line=2,at=15)
mtext("Fertility",side=2,line=2, at=0.5)

integratedAges<-seq(from=0,to=25,by=0.02)
#Dotted_._._.dashed line is pregnancy (maturity) curve
lines(integratedAges,Pcoefs[1]/(1+exp(-Pcoefs[2]*(integratedAges-Pcoefs[3]))),
	lty=4,
	lwd=3
	)
#Dashed line is Bmax adjusted pregnancy (maturity) curve
lines(integratedAges,Fcoefs[1]/(1+exp(-Pcoefs[2]*(integratedAges-Pcoefs[3]))),
	lty=2,
	lwd=3
	)
#Solid line is adjusted fecundity curve
lines(Age[1:21],(exp((-Scoefs[1]/Scoefs[2])*(1-exp(-Scoefs[2]*Age[2:22])))*exp(-Scoefs[3]*Age[2:22])*exp(Scoefs[4]/Scoefs[5]*(1-exp(Scoefs[5]*Age[2:22]))))/
		(exp((-Scoefs[1]/Scoefs[2])*(1-exp(-Scoefs[2]*Age[1:21])))*exp(-Scoefs[3]*Age[1:21])*exp(Scoefs[4]/Scoefs[5]*(1-exp(Scoefs[5]*Age[1:21]))))*
		     Fcoefs[1]/(1+exp(-Pcoefs[2]*(Age[1:21]-Pcoefs[3]))),
	lty=1,
	lwd=3
	)
#Dotted line is survival curve
lines(Age[1:21],(exp((-Scoefs[1]/Scoefs[2])*(1-exp(-Scoefs[2]*Age[2:22])))*exp(-Scoefs[3]*Age[2:22])*exp(Scoefs[4]/Scoefs[5]*(1-exp(Scoefs[5]*Age[2:22]))))/
		(exp((-Scoefs[1]/Scoefs[2])*(1-exp(-Scoefs[2]*Age[1:21])))*exp(-Scoefs[3]*Age[1:21])*exp(Scoefs[4]/Scoefs[5]*(1-exp(Scoefs[5]*Age[1:21])))),
	lty=3,
	lwd=4
	)
text(c(25,25,27.5,27.5,2.8,2.8),c(0.92,0.82,0.18,0.12,0.96,0.90),
	c("Adjusted logistic","Pregnancy/maturity logistic","Adjusted logistic","x Survival", "Siler","survival")
	)
#dev.off()

#Figure 2A Siler*Logistic Curves########
#bmp("C\\2A.bmp",width=2400, height=1600, pointsize=50)
#par(mai=c(2.5,2.5,1.5,0))
win.graph()
Ages=seq(from=2,to=25,by=1)
plot(Ages[3:25],((exp((-Scoefs[1]/Scoefs[2])*(1-exp(-Scoefs[2]*Ages[4:26])))*exp(-Scoefs[3]*Ages[4:26])*exp(Scoefs[4]/Scoefs[5]*(1-exp(Scoefs[5]*Ages[4:26]))))/
		(exp((-Scoefs[1]/Scoefs[2])*(1-exp(-Scoefs[2]*Ages[3:25])))*exp(-Scoefs[3]*Ages[3:25])*exp(Scoefs[4]/Scoefs[5]*(1-exp(Scoefs[5]*Ages[3:25]))))),
	type="l",
	main=expression("Figure 2A Northern Fur Seal Siler S"[x]*" Survival"),
	xlab="",
	ylab="",
	yaxt="n",
	ylim=c(0,1),
	xlim=c(0,30),
	lwd=2
)
axis(side=2,at=c(0.0,0.2,0.4,0.6,0.8,1.0),labels=c(0.0,0.2,0.4,0.6,0.8,1.0),las=1)
mtext("Age",side=1,line=2,at=15)
mtext("Survival",side=2,line=2, at=0.5)
legend(22,0.9,
	legend=expression("S"[x],"1.04"%*%"S"[x],"0.9"%*%"S"[x]),
	lwd=2,
	lty=c(1,2,4),
	bty="n"
	)
lines(Ages[3:25],1.04*((exp((-Scoefs[1]/Scoefs[2])*(1-exp(-Scoefs[2]*Ages[4:26])))*exp(-Scoefs[3]*Ages[4:26])*exp(Scoefs[4]/Scoefs[5]*(1-exp(Scoefs[5]*Ages[4:26]))))/
		      (exp((-Scoefs[1]/Scoefs[2])*(1-exp(-Scoefs[2]*Ages[3:25])))*exp(-Scoefs[3]*Ages[3:25])*exp(Scoefs[4]/Scoefs[5]*(1-exp(Scoefs[5]*Ages[3:25]))))),
	lwd=2,
	lty=2
	)
lines(Ages[3:25],0.9*((exp((-Scoefs[1]/Scoefs[2])*(1-exp(-Scoefs[2]*Ages[4:26])))*exp(-Scoefs[3]*Ages[4:26])*exp(Scoefs[4]/Scoefs[5]*(1-exp(Scoefs[5]*Ages[4:26]))))/
		     (exp((-Scoefs[1]/Scoefs[2])*(1-exp(-Scoefs[2]*Ages[3:25])))*exp(-Scoefs[3]*Ages[3:25])*exp(Scoefs[4]/Scoefs[5]*(1-exp(Scoefs[5]*Ages[3:25]))))),
	lwd=2,
	lty=4
	)
#dev.off()

#Figure 2B Siler*Logistic Curves########
win.graph()
#bmp("C://Siler.bmp",width=2400, height=1600, pointsize=50)
#par(mai=c(2.5,2.5,1.5,0))
plot(Age[1:21],(exp((-Scoefs[1]/Scoefs[2])*(1-exp(-Scoefs[2]*Age[2:22])))*exp(-Scoefs[3]*Age[2:22])*exp(Scoefs[4]/Scoefs[5]*(1-exp(Scoefs[5]*Age[2:22]))))/
		(exp((-Scoefs[1]/Scoefs[2])*(1-exp(-Scoefs[2]*Age[1:21])))*exp(-Scoefs[3]*Age[1:21])*exp(Scoefs[4]/Scoefs[5]*(1-exp(Scoefs[5]*Age[1:21]))))*
		     Fcoefs[1]/(1+exp(-Pcoefs[2]*(Age[1:21]-Pcoefs[3]))),
	main=expression("Figure 2B NFS Siler"%*%"Logistic Maturity"),
	type="l",
	xlab="",
	ylab="",
	ylim=c(0,1),
	xlim=c(0,30),
	lwd=3
	)
mtext("Age",side=1,line=2,at=15)
mtext("Fecundity",side=2,line=2, at=0.5)
legend(20,0.9,
	legend=expression("Siler"%*%"logistic","1.04"%*%"Siler"%*%"logistic","0.9"%*%"Siler"%*%"logistic"),
	lwd=3,
	lty=c(1,2,3),
	bty="n"
	)
lines(Age[1:21],1.04*(exp((-Scoefs[1]/Scoefs[2])*(1-exp(-Scoefs[2]*Age[2:22])))*exp(-Scoefs[3]*Age[2:22])*exp(Scoefs[4]/Scoefs[5]*(1-exp(Scoefs[5]*Age[2:22]))))/
		(exp((-Scoefs[1]/Scoefs[2])*(1-exp(-Scoefs[2]*Age[1:21])))*exp(-Scoefs[3]*Age[1:21])*exp(Scoefs[4]/Scoefs[5]*(1-exp(Scoefs[5]*Age[1:21]))))*
		     Fcoefs[1]/(1+exp(-Pcoefs[2]*(Age[1:21]-Pcoefs[3]))),
	lty=2,
	lwd=3
	)
lines(Age[1:21],0.9*(exp((-Scoefs[1]/Scoefs[2])*(1-exp(-Scoefs[2]*Age[2:22])))*exp(-Scoefs[3]*Age[2:22])*exp(Scoefs[4]/Scoefs[5]*(1-exp(Scoefs[5]*Age[2:22]))))/
		(exp((-Scoefs[1]/Scoefs[2])*(1-exp(-Scoefs[2]*Age[1:21])))*exp(-Scoefs[3]*Age[1:21])*exp(Scoefs[4]/Scoefs[5]*(1-exp(Scoefs[5]*Age[1:21]))))*
		     Fcoefs[1]/(1+exp(-Pcoefs[2]*(Age[1:21]-Pcoefs[3]))),
	lty=3,
	lwd=3
	)
#dev.off()

#Growth Rate of Leslie matrix from raw Lander(1981) life table data
LanderLeslie<-matrix(0,26,26)
LanderLeslie[1,]<-nfsLifeTable$Preg[1:26]*0.5
for(i in 1:25)
{
	LanderLeslie[i+1,i]<-nfsLifeTable$Srvl[i]
}
Landerlamda<-eigen(LanderLeslie)$values[1];Landerlamda

############STEP 3 #############
#Fill in the Leslie Matrix
B_max<-Fcoefs[1]
Kappa<-Pcoefs[2]
GAMMA<-Pcoefs[3]
a1<-Scoefs[1]
b1<-Scoefs[2]
a2<-Scoefs[3]
a3<-Scoefs[4]
b3<-Scoefs[5]

#Optional adjustment to formulate a stationary matrix
#!!!Must be careful that these adjustments to not result in biologically unrealistic vital rates
AdjB_max<-Fcoefs[1]*1.009107
AdSrvlAdj=1.009107
JuvSrvlAdj=AdSrvlAdj
#No adjustment
#StaAdj=1

#Alternative method to adjust for a stationary matrix by only adjusting fecundity (B_max)
#AdSrvlAdj=1
#JuvSrvlAdj=AdSrvlAdj
#AdjB_max<-Fcoefs[1]*1.102895

#Change only adult survival and fecundity (B_max) for a stationary matrix
#JuvSrvlAdj=1
#AdSrvlAdj=1.011173
#AdjB_max<-Fcoefs[1]*1.011173

Leslie<-matrix(0,26,26)
#Fill in female matrix
Age<-nfsLifeTable$Age[5:26]
JuvSurv<-sqrt(nfsLifeTable$Srvl[1]*nfsLifeTable$Srvl[2])
Leslie[2,1]<-JuvSrvlAdj*JuvSurv;Leslie[3,2]<-JuvSrvlAdj*JuvSurv

Leslie[1,5:25]<-0.5*((exp((-a1/b1)*(1-exp(-b1*Age[2:22])))*exp(-a2*Age[2:22])*exp(a3/b3*(1-exp(b3*Age[2:22]))))/
		            (exp((-a1/b1)*(1-exp(-b1*Age[1:21])))*exp(-a2*Age[1:21])*exp(a3/b3*(1-exp(b3*Age[1:21])))))^2*
		    	   AdjB_max/(1+exp(-Kappa*(Age[1:21]-GAMMA)))
for(i in 2:24)
{
   Leslie[i+2,i+1]<-AdSrvlAdj*((exp((-a1/b1)*(1-exp(-b1*(i+1))))*exp(-a2*(i+1))*exp(a3/b3*(1-exp(b3*(i+1)))))/
		            (exp((-a1/b1)*(1-exp(-b1*(i+0))))*exp(-a2*(i+0))*exp(a3/b3*(1-exp(b3*(i+0))))))

}

lamda<-eigen(Leslie)$values[1];lamda    

#plot "stationary' fecundity curve and non-stationary fecundity curve for comparison
#This is not a figure in the paper
win.graph()
plot(nfsLifeTable$Age,nfsLifeTable$Preg,
	ylim=c(0,1),
	xlim=c(0,25),	
	main="Stationary and non-stationary fecundity furve",
	xlab="Age",
	ylab="Fecundity/Pregnancy",

	)
integratedAges<-seq(from=0,to=25,by=0.02)
integerAges<-seq(from=0,to=25,by=1)
#Ovulation fit._._._
lines(integratedAges,Pcoefs[1]/(1+exp(-Kappa*(integratedAges-GAMMA))),
	lty=4
	)
#Adjusted ovulation fit----
lines(integratedAges,Fcoefs[1]/(1+exp(-Kappa*(integratedAges-GAMMA))),
	lty=2
	)
#Adjusted fecundity fit......
lines(integerAges[3:26],((exp((-a1/b1)*(1-exp(-b1*integerAges[3:26])))*exp(-a2*integerAges[3:26])*exp(a3/b3*(1-exp(b3*integerAges[3:26]))))/
		             (exp((-a1/b1)*(1-exp(-b1*integerAges[2:25])))*exp(-a2*integerAges[2:25])*exp(a3/b3*(1-exp(b3*integerAges[2:25])))))^2*
		    Fcoefs[1]/(1+exp(-Kappa*(integerAges[2:25]-GAMMA))),
	lty=3,
	lwd=2
	)
#Fecundity fit adjusted to stationary population________
lines(integerAges[3:26],((exp((-a1/b1)*(1-exp(-b1*integerAges[3:26])))*exp(-a2*integerAges[3:26])*exp(a3/b3*(1-exp(b3*integerAges[3:26]))))/
		                    (exp((-a1/b1)*(1-exp(-b1*integerAges[2:25])))*exp(-a2*integerAges[2:25])*exp(a3/b3*(1-exp(b3*integerAges[2:25])))))^2*
		    AdjB_max/(1+exp(-Kappa*(integerAges[2:25]-GAMMA))),
	lty=1,
	lwd=1
	)

#plot "stationary' survival curve and non-stationary survival curve
#This is not a figure in the paper
win.graph()
plot(nfsLifeTable$Age,nfsLifeTable$Srvl,
	ylim=c(0,1),
	main="Stationary and non-stationary survival furve",
	xlab="Age",
	ylab="Annual Survival",

	)
#Stationary------
lines(integerAges[3:25],AdSrvlAdj*((exp((-a1/b1)*(1-exp(-b1*integerAges[4:26])))*exp(-a2*integerAges[4:26])*exp(a3/b3*(1-exp(b3*integerAges[4:26]))))/
		                (exp((-a1/b1)*(1-exp(-b1*integerAges[3:25])))*exp(-a2*integerAges[3:25])*exp(a3/b3*(1-exp(b3*integerAges[3:25]))))),
	lwd=2,
	lty=2
	)
#Non-stationary________
lines(integerAges[3:25],(exp((-a1/b1)*(1-exp(-b1*integerAges[4:26])))*exp(-a2*integerAges[4:26])*exp(a3/b3*(1-exp(b3*integerAges[4:26]))))/
		        (exp((-a1/b1)*(1-exp(-b1*integerAges[3:25])))*exp(-a2*integerAges[3:25])*exp(a3/b3*(1-exp(b3*integerAges[3:25])))),
	lty=1
	)

##########STEP 4#############
#Fit Leslie matrix to pup data
NrK<-130000
funct1<-function(pars)
{
	NrK<-pars[1]
	AdAdj_1<-pars[2]
	AdAdj_2<-pars[3]
	AdAdj_3<-pars[4]
	JuvSrvAdj_1<-pars[5]
	JuvSrvAdj_2<-pars[6]
	JuvSrvAdj_3<-pars[7]
	
	#Calculate Starting Population 
	StartingPop<-c(NrK,NrK*cumprod(c(Leslie[ col(Leslie) == row(Leslie) - 1 ]))) #Leslie[ col(Leslie) == row(Leslie) - i ] extracts the ith subdiagonal

	#Initial Leslie matricies	
	Leslie_1<-matrix(0,26,26)
	Leslie_1[1,]<-Leslie[1,]*AdAdj_1
	Leslie_1[2,1]<-Leslie[2,1]*JuvSrvAdj_1
	Leslie_1[3,2]<-Leslie[3,2]*JuvSrvAdj_1
	for(i in 3:25)
	{
		Leslie_1[i+1,i]<-Leslie[i+1,i]*AdAdj_1
	}
	Leslie_2<-matrix(0,26,26)
	Leslie_2[1,]<-Leslie[1,]*AdAdj_2
	Leslie_2[2,1]<-Leslie[2,1]*JuvSrvAdj_2
	Leslie_2[3,2]<-Leslie[3,2]*JuvSrvAdj_2
	for(i in 3:25)
	{
		Leslie_2[i+1,i]<-Leslie[i+1,i]*AdAdj_2
	}
	Leslie_3<-matrix(0,26,26)
	Leslie_3[1,]<-Leslie[1,]*AdAdj_3
	Leslie_3[2,1]<-Leslie[2,1]*JuvSrvAdj_3
	Leslie_3[3,2]<-Leslie[3,2]*JuvSrvAdj_3
	for(i in 3:25)
	{
		Leslie_3[i+1,i]<-Leslie[i+1,i]*AdAdj_3
	}
			
	numyears<-2008-1962
	Pop<-matrix(0,26,numyears)
	
	for(i in 1:numyears)
	{
	
		if(i==1) Pop[,i]<-Leslie%*%StartingPop #%*% matrix multiplication
		if(i>1 & i<13)
		{
			Pop[,i]<-Leslie%*%Pop[,(i-1)]
		}
		if(i>=13 & i<23)
		{
			Pop[,i]<-Leslie_1%*%Pop[,(i-1)]
		}
		if(i>=23 & i<33)
		{
			Pop[,i]<-Leslie_2%*%Pop[,(i-1)]
		}
		if(i>=33)
		{
			Pop[,i]<-Leslie_3%*%Pop[,(i-1)]
		}
	}
	#Pop
	estPups<-Pop[1,]
	SSQ<-sum((log(estPups[c(1:8,10:28,30,32,34,36,38,40,42,44,46)])-log(nfsFemPupCounts$FemPups[c(1:8,10:28,30,32,34,36,38,40,42,44,46)]))^2)
	N=36
	VAR=SSQ/(N-1)
	MLE<-(N*log(VAR)+SSQ/VAR)/2
	#return(list(estPups=estPups,SSQ=SSQ,VAR=VAR,MLE=MLE))
	(N*log(VAR)+SSQ/VAR)/2
}

#Some controls to make the estimation process work
control1<-list(#maxiter = 1000,
	#tol = 1e-09,
	#minFactor = 1/2048,
	#printEval = F,
	#warnOnly = T,
	parscale=c(100000,1,1,1,1,1,1)
	)

est.1 <- optim(par=c(150000,1,1,1,1,1,1),
	fn=funct1,
        method="L-BFGS-B",
        hessian=TRUE,
        control=control1,
        lower=c(1,0.000001,0.000001,0.000001,0.000001,0.000001,0.000001),
        upper=c(500000,1/Leslie[8,7],1/Leslie[8,7],1/Leslie[8,7],1/Leslie[2,1],1/Leslie[2,1],1/Leslie[2,1])
)
est.1

#Variability estimates on the parameters
sqrt(diag(solve(est.1$hessian)))

# To graph results, fill in optimized Leslie matricies and calculate fitted line.
	NrK<-est.1$par[1]
	AdAdj_1<-est.1$par[2]
	AdAdj_2<-est.1$par[3]
	AdAdj_3<-est.1$par[4]
	JuvSrvAdj_1<-est.1$par[5]
	JuvSrvAdj_2<-est.1$par[6]
	JuvSrvAdj_3<-est.1$par[7]

	StartingPop<-c(NrK,NrK*cumprod(c(Leslie[ col(Leslie) == row(Leslie) - 1 ]))) 

	#Initial Leslie matricies
	Leslie_1<-matrix(0,26,26)
	Leslie_1[1,]<-Leslie[1,]*AdAdj_1
	Leslie_1[2,1]<-Leslie[2,1]*JuvSrvAdj_1
	Leslie_1[3,2]<-Leslie[3,2]*JuvSrvAdj_1
	for(i in 3:25)
	{
		Leslie_1[i+1,i]<-Leslie[i+1,i]*AdAdj_1
	}
	Leslie_2<-matrix(0,26,26)
	Leslie_2[1,]<-Leslie[1,]*AdAdj_2
	Leslie_2[2,1]<-Leslie[2,1]*JuvSrvAdj_2
	Leslie_2[3,2]<-Leslie[3,2]*JuvSrvAdj_2
	for(i in 3:25)
	{
		Leslie_2[i+1,i]<-Leslie[i+1,i]*AdAdj_2
	}
	Leslie_3<-matrix(0,26,26)
	Leslie_3[1,]<-Leslie[1,]*AdAdj_3
	Leslie_3[2,1]<-Leslie[2,1]*JuvSrvAdj_3
	Leslie_3[3,2]<-Leslie[3,2]*JuvSrvAdj_3
	for(i in 3:25)
	{
		Leslie_3[i+1,i]<-Leslie[i+1,i]*AdAdj_3
	}		
	numyears<-2008-1962
	Pop<-matrix(0,26,numyears)
	
	for(i in 1:numyears)
	{
	
		if(i==1) Pop[,i]<-StartingPop
		if(i>1 & i<13)
		{
			Pop[,i]<-Leslie%*%Pop[,(i-1)]
		}
		if(i>=13 & i<23)
		{
			Pop[,i]<-Leslie_1%*%Pop[,(i-1)]
		}
		if(i>=23 & i<33)
		{
			Pop[,i]<-Leslie_2%*%Pop[,(i-1)]
		}
		if(i>=33)
		{
			Pop[,i]<-Leslie_3%*%Pop[,(i-1)]
		}
	}

	#Pop
	estPups<-Pop[1,]
	SSQ<-sum((log(estPups[c(1:8,10:28,30,32,34,36,38,40,42,44,46)])-log(nfsFemPupCounts$FemPups[c(1:8,10:28,30,32,34,36,38,40,42,44,46)]))^2)
	N=36
	VAR=SSQ/(N-1)
	MLE<-(N*log(VAR)+SSQ/VAR)/2
	estPups<-Pop[1,]

#Figure 7
win.graph()
#bmp("C\\Fitted.bmp",width=2400, height=1600, pointsize=50)
#par(mai=c(2.5,3,1.5,0))
plot(nfsFemPupCounts$Year,nfsFemPupCounts$FemPups,
	main="Figure 7 Northern fur seal St. Paul Island model fits",
	yaxt="n",
	ylab="",
	xlab="",
	ylim=c(40000,160000),
	xlim=c(1960,2010)
)
mtext("Pups in 10,000's",side=2,line=2.75,at=100000)
axis(side=2,at=c(40000,60000,80000,100000,120000,140000,160000),labels=c(40,60,80,100,120,140,160),las=1)
mtext("Year",side=1,line=1.75, at=1985)

lines(nfsFemPupCounts$Year,estPups,
	lwd=2
	)
lines(Lander$Year,Lander$Lander1981,
	lty=3,
	lwd=2
	)
legend(1995,160000,
	legend=c("data","Lander 1981","RSSL"),
	lty = c(-1, 3, 1),#line type
	pch = c(1, -1, -1),#symbol type
	bty="n"#no box
	)
#dev.off()
